# Supplementary material for: Cellular uptake and retention studies of silica nanoparticles utilizing senescent fibroblasts
Source: Sci Rep. 2023 Jan 10;13:475. doi: 10.1038/s41598-022-26979-1 (PMC9832065; doi:10.1038/s41598-022-26979-1)
Supplement: Supplementary file 2 — Supplementary Video 1. [file 41598_2022_26979_MOESM2_ESM.zip]

Archive with 4 entries (3 files):
- /
- Video_2_SEN 500nm.avi
- Video_1_SEN 200nm.avi
- Video_3_SEN 1000nm.avi
